# Supplementary material for: Prognostic Usefulness of Motor Unit Number Index (MUNIX) in Patients Newly Diagnosed with Amyotrophic Lateral Sclerosis
Source: J Clin Med. 2023 Jul 31;12(15):5036. doi: 10.3390/jcm12155036 (PMC10420094; doi:10.3390/jcm12155036)
Supplement: Supplementary file 1 [file jcm-12-05036-s001.zip]

Archive with 1 entries (1 files):
- jcm-2485148-supplementary.pdf
